# Supplementary material for: Mogroside V Improves Follicular Development and Ovulation in Young-Adult PCOS Rats Induced by Letrozole and High-Fat Diet Through Promoting Glycolysis
Source: Front Endocrinol (Lausanne). 2022 Mar 28;13:838204. doi: 10.3389/fendo.2022.838204 (PMC8995474; doi:10.3389/fendo.2022.838204)
Supplement: Supplementary file 1 [file DataSheet_1.zip]

Archive with 3 entries (3 files):
- Supplemental Table S1.DOCX
- Supplemental Table S2.DOCX
- Supplemental Table S3.XLSX
