# Supplementary material for: Mogroside V Improves Follicular Development and Ovulation in Young-Adult PCOS Rats Induced by Letrozole and High-Fat Diet Through Promoting Glycolysis
Source: Front Endocrinol (Lausanne). 2022 Mar 28;13:838204. doi: 10.3389/fendo.2022.838204 (PMC8995474; doi:10.3389/fendo.2022.838204)
Supplement: Supplementary file 1 [file DataSheet_1.zip › Supplemental Table S3.XLSX]

## Sheet: PKM2 analysis
sample	Ref	Ref CT	Average of Ref CT	sample	target	target CT	Average of Target CT	△Ct	△△Ct	2^(-△△Ct)(quantity)
Con-7	GAPDH	16.7897	16.8612	Con-7	PKM2	22.7779	22.7057	5.84454	0	1			Control	PCOS	PCOS-MV
Con-7	GAPDH	16.8695		Con-7	PKM2	22.6623							1	0.85365	1.27473
Con-7	GAPDH	16.9243		Con-7	PKM2	22.6769							1	0.774939	0.866485
PCOS-7	GAPDH	18.6289	18.1772	PCOS-7	PKM2	24.2381	24.25	6.07282	0.228283	0.85365			1	0.589442	0.983395
PCOS-7	GAPDH	17.9967		PCOS-7	PKM2	24.2229							1	0.6799	1.12081
PCOS-7	GAPDH	17.906		PCOS-7	PKM2	24.2891
PCOS_MV-7	GAPDH	15.4993	15.6139	PCOS_MV-7	PKM2	21.0005	21.1082	5.49435	-0.350188	1.27473
PCOS_MV-7	GAPDH	15.8934		PCOS_MV-7	PKM2	21.1092
PCOS_MV-7	GAPDH	15.4489		PCOS_MV-7	PKM2	21.215
Con-8	GAPDH	24.8004	24.8377	Con-8	PKM2	28.3879	28.2166	3.37889	0	1
Con-8	GAPDH	24.7301		Con-8	PKM2	28.1944
Con-8	GAPDH	24.9826		Con-8	PKM2	28.0674
PCOS-8	GAPDH	23.3283	23.5395	PCOS-8	PKM2	27.1738	27.2862	3.74673	0.367846	0.774939
PCOS-8	GAPDH	23.1674		PCOS-8	PKM2	27.4496
PCOS-8	GAPDH	24.1227		PCOS-8	PKM2	27.2352
PCOS_MV-8	GAPDH	20.203	20.3074	PCOS_MV-8	PKM2	23.9434	23.893	3.58564	0.206753	0.866485
PCOS_MV-8	GAPDH	20.3195		PCOS_MV-8	PKM2	23.9234
PCOS_MV-8	GAPDH	20.3996		PCOS_MV-8	PKM2	23.8123
Con-9	GAPDH	18.6462	18.623	Con-9	PKM2	23.483	23.3594	4.7364	0	1
Con-9	GAPDH	18.6668		Con-9	PKM2	23.3259
Con-9	GAPDH	18.5561		Con-9	PKM2	23.2693
PCOS-9	GAPDH	19.0505	18.8651	PCOS-9	PKM2	24.4099	24.3641	5.49898	0.762578	0.589442
PCOS-9	GAPDH	18.7824		PCOS-9	PKM2	24.4618
PCOS-9	GAPDH	18.7626		PCOS-9	PKM2	24.2206
PCOS_MV-9	GAPDH	16.5858	16.645	PCOS_MV-9	PKM2	21.2481	21.4056	4.76056	0.0241572	0.983395
PCOS_MV-9	GAPDH	16.7511		PCOS_MV-9	PKM2	21.5278
PCOS_MV-9	GAPDH	16.5981		PCOS_MV-9	PKM2	21.4407
Con-10	GAPDH	17.7957	17.5783	Con-10	PKM2	22.0091	21.8872	4.30891	0	1
Con-10	GAPDH	17.5419		Con-10	PKM2	21.7758
Con-10	GAPDH	17.3973		Con-10	PKM2	21.8767
PCOS-10	GAPDH	18.6578	18.2674	PCOS-10	PKM2	22.8558	23.1329	4.86545	0.556536	0.679933
PCOS-10	GAPDH	18.0129		PCOS-10	PKM2	22.8739
PCOS-10	GAPDH	18.1316		PCOS-10	PKM2	23.6689
PCOS_MV-10	GAPDH	14.6159	14.653	PCOS_MV-10	PKM2	18.8101	18.7974	4.14437	-0.164539	1.12081
PCOS_MV-10	GAPDH	14.5133		PCOS_MV-10	PKM2	18.6841
PCOS_MV-10	GAPDH	14.8297		PCOS_MV-10	PKM2	18.8978

## Sheet: LDHA analysis
sample	Ref	Ref CT	Average of Ref CT	sample	target	target CT	Average of Target CT	△Ct	△△Ct	2^(-△△Ct)(quantity)	target
Con-8	GAPDH	24.8004	24.8377	Con-8	LDHA	28.2298	28.0164	3.17867	0	1	LDHA		Control	PCOS	PCOS-MV
Con-8	GAPDH	24.7301		Con-8	LDHA	28.0092					LDHA		1	0.4699	1.0106
Con-8	GAPDH	24.9826		Con-8	LDHA	27.8101					LDHA		1	0.2808	1.3516
PCOS-8	GAPDH	23.3283	23.5395	PCOS-8	LDHA	27.367	27.8077	4.2682	1.08953	0.469916	LDHA		1	0.403	0.6009
PCOS-8	GAPDH	23.1674		PCOS-8	LDHA	28.9881					LDHA		1	0.7868	1.0363
PCOS-8	GAPDH	24.1227		PCOS-8	LDHA	27.068					LDHA
PCOS_MV-8	GAPDH	20.203	20.3074	PCOS_MV-8	LDHA	Undetermined	23.4708	3.1634	-0.0152706	1.01064	LDHA
PCOS_MV-8	GAPDH	20.3195		PCOS_MV-8	LDHA	23.4104					LDHA
PCOS_MV-8	GAPDH	20.3996		PCOS_MV-8	LDHA	23.5312					LDHA
Con-10	GAPDH	17.7957	17.5783	Con-10	LDHA	22.3827	22.2592	4.68087	0	1	LDHA
Con-10	GAPDH	17.5419		Con-10	LDHA	22.2409					LDHA
Con-10	GAPDH	17.3973		Con-10	LDHA	22.1539					LDHA
PCOS-9	GAPDH	19.7123	19.7237	PCOS-9	LDHA	26.3055	26.2368	6.51315	1.83228	0.28082	LDHA
PCOS-9	GAPDH	19.6361		PCOS-9	LDHA	26.1775					LDHA
PCOS-9	GAPDH	19.8226		PCOS-9	LDHA	26.2274					LDHA
PCOS_MV-10	GAPDH	14.6159	14.653	PCOS_MV-10	LDHA	18.9142	18.8992	4.24624	-0.434629	1.35156	LDHA
PCOS_MV-10	GAPDH	14.5133		PCOS_MV-10	LDHA	18.8649					LDHA
PCOS_MV-10	GAPDH	14.8297		PCOS_MV-10	LDHA	18.9185					LDHA
Con-7	GAPDH	21.8628	21.8803	Con-7	LDHA	26.174	25.5255	3.64515	0	1	LDHA
Con-7	GAPDH	21.7848		Con-7	LDHA	25.9365					LDHA
Con-7	GAPDH	21.9933		Con-7	LDHA	24.4659					LDHA
PCOS-7	GAPDH	20.7501	20.6618	PCOS-7	LDHA	24.9881	25.6179	4.95616	1.311	0.40304	LDHA
PCOS-7	GAPDH	20.5664		PCOS-7	LDHA	26.5563					LDHA
PCOS-7	GAPDH	20.6689		PCOS-7	LDHA	25.3094					LDHA
PCOS_MV-7	GAPDH	19.6646	19.7295	PCOS_MV-7	LDHA	24.1905	24.1094	4.37984	0.734687	0.600949	LDHA
PCOS_MV-7	GAPDH	19.8106		PCOS_MV-7	LDHA	24.1464					LDHA
PCOS_MV-7	GAPDH	19.7134		PCOS_MV-7	LDHA	23.9912					LDHA
Con-9	GAPDH	21.248	21.1164	Con-9	LDHA	25.533	25.5442	4.42777	0	1	LDHA
Con-9	GAPDH	21.144		Con-9	LDHA	25.5535					LDHA
Con-9	GAPDH	20.9573		Con-9	LDHA	25.5462					LDHA
PCOS-10	GAPDH	20.6521	20.4269	PCOS-10	LDHA	24.5706	25.2006	4.77366	0.345887	0.786824	LDHA
PCOS-10	GAPDH	20.289		PCOS-10	LDHA	26.4234					LDHA
PCOS-10	GAPDH	20.3397		PCOS-10	LDHA	24.6076					LDHA
PCOS_MV-9	GAPDH	19.0729	19.1705	PCOS_MV-9	LDHA	23.4124	23.5468	4.37633	-0.0514437	1.0363	LDHA
PCOS_MV-9	GAPDH	19.3726		PCOS_MV-9	LDHA	23.565					LDHA
PCOS_MV-9	GAPDH	19.066		PCOS_MV-9	LDHA	23.6631					LDHA

## Sheet: HK2 analysis
sample	Ref	Ref CT	Average of Ref CT	sample	target	target CT	Average of Target CT	△Ct	△△Ct	2^(-△△Ct)(quantity)	target
Con-9	GAPDH	18.6462	18.623	Con-9	HK2	28.2065	28.4773	9.85433	0	1	HK2
Con-9	GAPDH	18.6668		Con-9	HK2	28.3052					HK2		Control	PCOS	PCOS-MV
Con-9	GAPDH	18.5561		Con-9	HK2	28.9203					HK2		1	0.585616	1.37004
PCOS-9	GAPDH	19.0505	18.8651	PCOS-9	HK2	31.0775	30.6419	11.7768	1.92244	0.263807	HK2		1	0.263807	0.564792
PCOS-9	GAPDH	18.7824		PCOS-9	HK2	30.9027					HK2		1	0.212225	1.11231
PCOS-9	GAPDH	18.7626		PCOS-9	HK2	29.9455					HK2		1	0.461469	0.776105
PCOS_MV-9	GAPDH	16.5858	16.645	PCOS_MV-9	HK2	27.3851	27.3235	10.6785	0.824209	0.564792	HK2
PCOS_MV-9	GAPDH	16.7511		PCOS_MV-9	HK2	27.3656					HK2
PCOS_MV-9	GAPDH	16.5981		PCOS_MV-9	HK2	27.2199					HK2
Con-10	GAPDH	17.7957	17.5783	Con-10	HK2	28.0641	28.4143	10.836	0	1	HK2
Con-10	GAPDH	17.5419		Con-10	HK2	28.4808					HK2
Con-10	GAPDH	17.3973		Con-10	HK2	28.6979					HK2
PCOS-10	GAPDH	18.6578	18.2674	PCOS-10	HK2	31.5017	31.3397	13.0723	2.23633	0.212225	HK2
PCOS-10	GAPDH	18.0129		PCOS-10	HK2	31.5528					HK2
PCOS-10	GAPDH	18.1316		PCOS-10	HK2	30.9646					HK2
PCOS_MV-10	GAPDH	14.6159	14.653	PCOS_MV-10	HK2	25.5321	25.3354	10.6824	-0.153565	1.11231	HK2
PCOS_MV-10	GAPDH	14.5133		PCOS_MV-10	HK2	25.2393					HK2
PCOS_MV-10	GAPDH	14.8297		PCOS_MV-10	HK2	25.2347					HK2
PCOS_MV-8	GAPDH	15.9468	16.0378	PCOS_MV-8	HK2	26.9634	27.2395	11.2016	0.365676	0.776105	HK2
PCOS_MV-8	GAPDH	16.2125		PCOS_MV-8	HK2	27.5532					HK2
PCOS_MV-8	GAPDH	15.9542		PCOS_MV-8	HK2	27.2018					HK2
Con-7	GAPDH	25.0374	23.6392	Con-7	HK2	32.079	30.0221	6.3829	0	1	HK2
Con-7	GAPDH	24.3366		Con-7	HK2	30.7387					HK2
Con-7	GAPDH	21.5437		Con-7	HK2	27.2487					HK2
PCOS-7	GAPDH	23.9181	23.4002	PCOS-7	HK2	29.9282	30.5551	7.15488	0.771972	0.585616	HK2
PCOS-7	GAPDH	22.6179		PCOS-7	HK2	31.9849					HK2
PCOS-7	GAPDH	23.6647		PCOS-7	HK2	29.7522					HK2
PCOS_MV-7	GAPDH	22.5036	20.8769	PCOS_MV-7	HK2	28.6924	26.8055	5.92868	-0.454221	1.37004	HK2
PCOS_MV-7	GAPDH	21.4083		PCOS_MV-7	HK2	27.4197					HK2
PCOS_MV-7	GAPDH	18.7187		PCOS_MV-7	HK2	24.3046					HK2
Con-8	GAPDH	21.9807	22.0029	Con-8	HK2	27.9423	28.284	6.28105	0	1	HK2
Con-8	GAPDH	22.1379		Con-8	HK2	28.3952					HK2
Con-8	GAPDH	21.8902		Con-8	HK2	28.5144					HK2
PCOS-8	GAPDH	20.8229	20.6936	PCOS-8	HK2	28.2739	28.0903	7.39675	1.11569	0.461469	HK2
PCOS-8	GAPDH	20.6226		PCOS-8	HK2	28.3017					HK2
PCOS-8	GAPDH	20.6353		PCOS-8	HK2	27.6953					HK2
PCOS_MV-8	GAPDH	19.5759	19.5499	PCOS_MV-8	HK2	26.7441	26.8401	7.29019	1.00913	0.496844	HK2
PCOS_MV-8	GAPDH	19.6183		PCOS_MV-8	HK2	27.2985					HK2
PCOS_MV-8	GAPDH	19.4554		PCOS_MV-8	HK2	26.4777					HK2
